# Supplementary material for: Emerging Trends and Hot Spots in Sepsis-Associated Encephalopathy Research From 2001 to 2021: A Bibliometric Analysis
Source: Front Med (Lausanne). 2022 Feb 28;9:817351. doi: 10.3389/fmed.2022.817351 (PMC8918530; doi:10.3389/fmed.2022.817351)
Supplement: Supplementary Table 1 — The top 25 countries/regions and institutions contributing to publications in SAE research. [file Data_Sheet_2.ZIP]

Archive with 4 entries (3 files):
- supplementary table/
- supplementary table/supplementary table 1.docx
- supplementary table/supplementary table 2.docx
- supplementary table/supplementary table 3.docx
